# Supplementary material for: Internal conceptual replications do not increase independent replication success
Source: Psychon Bull Rev. 2016 Apr 11;23(5):1631–8. doi: 10.3758/s13423-016-1030-9 (PMC5050250; doi:10.3758/s13423-016-1030-9)
Supplement: Supplementary file 4 — (PDF 8.22 kb) [file 13423_2016_1030_MOESM4_ESM.r]

if(!require(nortest)){install.packages('nortest')} #normality tests
library(nortest)

if(!require(VGAM)){install.packages('VGAM')} #probit transformation
library(VGAM)

if(!require(devtools)){install.packages('devtools')} #RPP functions
library(devtools)
source_url('https://raw.githubusercontent.com/FredHasselman/toolboxR/master/C-3PR.R')
in.IT(c('ggplot2','RColorBrewer','lattice','gridExtra','plyr','dplyr','httr','extrafont'))

#get raw data from OSF website
info <- GET('https://osf.io/fgjvw/?action=download', write_disk('rpp_data.csv', overwrite = TRUE)) #downloads data file from the OSF
RPPdata <- read.csv("rpp_data.csv")[1:167, ]
colnames(RPPdata)[1] <- "ID" # Change first column name to ID to be able to load

#prepare IDs for internally replicated effects and non-internally replicated effects

#for studies with r reported
idIntRepl_r <- RPPdata$ID[!is.na(RPPdata$T_r..O.) & !is.na(RPPdata$T_r..R.) &
                            RPPdata$Successful.conceptual.replications..O. > 0]
idNotIntRepl_r <- RPPdata$ID[!is.na(RPPdata$T_r..O.) & !is.na(RPPdata$T_r..R.) &
                               RPPdata$Successful.conceptual.replications..O. == 0]

#for studies with significant p reported in original publication
idIntRepl_sigp <- RPPdata$ID[!is.na(RPPdata$T_pval_USE..O.) & !is.na(RPPdata$T_pval_USE..R.) &
                               RPPdata$T_sign_O == 1 &
                               RPPdata$Successful.conceptual.replications..O. > 0]
idNotIntRepl_sigp <- RPPdata$ID[!is.na(RPPdata$T_pval_USE..O.) & !is.na(RPPdata$T_pval_USE..R.) &
                                  RPPdata$T_sign_O == 1 &
                                  RPPdata$Successful.conceptual.replications..O. == 0]

#Custom functions------------------------------------------------------------------

noninversion <- function(d1, d2) {return(list(d1 + abs(min(c(d1, d2))) + 1,
                                              d2 + abs(min(c(d1, d2))) + 1))}
inversion <- function(d1, d2) {return(list(-d1 + abs(min(c(-d1, -d2))) + 1,
                                           -d2 + abs(min(c(-d1, -d2))) + 1))}

normality_evaluation <- function(d1, d2){
  
  #standard Shapiro-Wilks test
  print(shapiro.test(d1)) 
  print(shapiro.test(d2))
  
  #histogram first distribution
  hist(d1, 10, freq = F)
  
  #histogram second distribution
  hist(d2,10, freq = F)
  
  qqnorm(d1)
  qqline(d1) 
  
  qqnorm(d2)
  qqline(d2)
  
}

#Distributions to be addressed-----------------------------------------------------

#Effect Size Reduction (simple subtraction)
#x1 = c(RPPdata$T_r..R.[idIntRepl_r]) - c(RPPdata$T_r..O.[idIntRepl_r])#ES reduction of internally replicated effects
#y1 = c(RPPdata$T_r..R.[idNotIntRepl_r]) - c(RPPdata$T_r..O.[idNotIntRepl_r])#ES reduction of NOT internally replicated effects

#Effect Size Reduction (Cohen's q)
Cohenq <- function(r1, r2) { 
  fis_r1 = 0.5 * (log((1+r1)/(1-r1)))
  fis_r2 = 0.5 * (log((1+r2)/(1-r2)))
  fis_r1 - fis_r2
}
#x1 = Cohenq(c(RPPdata$T_r..R.[idIntRepl_r]), c(RPPdata$T_r..O.[idIntRepl_r]))
#y1 = Cohenq(c(RPPdata$T_r..R.[idNotIntRepl_r]), c(RPPdata$T_r..O.[idNotIntRepl_r]))

#Original study p-value
#x1 = RPPdata$T_pval_USE..O.[idIntRepl_sigp]
#y1 = RPPdata$T_pval_USE..O.[idNotIntRepl_sigp]

#Original study effect size
#x1 = RPPdata$T_r..O.[idIntRepl_r]
#y1 = RPPdata$T_r..O.[idNotIntRepl_r]

#Statistical Power of independent replication
#x1 = as.numeric(as.character(RPPdata$Power..R.[idIntRepl_sigp]))
#y1 = as.numeric(as.character(RPPdata$Power..R.[idNotIntRepl_sigp])); y1 = y1[!is.na(y1)]

#Surprisingness of original effect
#x1 = as.numeric(as.character(RPPdata$Surprising.result..O.[idIntRepl_sigp])); x1 = x1[!is.na(x1)]
#y1 = as.numeric(as.character(RPPdata$Surprising.result..O.[idNotIntRepl_sigp])); y1 = y1[!is.na(y1)]

#Challenge of conducting replication (combination of 3 variables)
stand <- function(x) {res <- (x-mean(x, na.rm = TRUE))/sd(x, na.rm = TRUE); return(res)}# Function for standardizing variables
fac.expe <- factor(RPPdata$Methodology.expertise.required..O., levels = c("No expertise required", "Slight expertise required",
                                                                          "Moderate expertise required", "Strong expertise required", 
                                                                          "Extreme expertise required"))# Create the right order of the variable
st.expe <- stand(as.numeric(fac.expe))#standardize variable
fac.oppo.expe <- factor(RPPdata$Opportunity.for.expectancy.bias..O., levels = c("No opportunity for researcher expectations to influence results",
                                                                                "Slight opportunity for researcher expectations to influence results",
                                                                                "Moderate opportunity for researcher expectations to influence results",
                                                                                "Strong opportunity for researcher expectations to influence results",
                                                                                "Extreme opportunity for researcher expectations to influence results"))
st.oppo.expe <- stand(as.numeric(fac.oppo.expe))
fac.oppo.dili <- factor(RPPdata$Opportunity.for.lack.of.diligence..O., levels = c("No opportunity for lack of diligence to affect the results",
                                                                                  "Slight opportunity for lack of diligence to affect the results",
                                                                                  "Moderate opportunity for lack of diligence to affect the results",
                                                                                  "Strong opportunity for lack of diligence to affect the results",
                                                                                  "Extreme opportunity for lack of diligence to affect the results"))
st.oppo.dili <- stand(as.numeric(fac.oppo.dili))
sc.chal <- (st.expe + st.oppo.expe + st.oppo.dili)/3# Create scale
#x1 = sc.chal[idIntRepl_sigp]
#y1 = sc.chal[idNotIntRepl_sigp]

#Sample Size
x1 = RPPdata$T_N_O_for_tables[idIntRepl_r]
y1 = RPPdata$T_N_O_for_tables[idNotIntRepl_r]; y1 = y1[y1 < 100000]

#Check distribution without transformation-----------------------------------------
x = x1; y = y1
normality_evaluation(x, y)

#Addressing negative skew----------------------------------------------------------

#the squared case
x = (noninversion(x1, y1)[[1]])^2; y = (noninversion(x1, y1)[[2]])^2
normality_evaluation(x, y)

#the cubed case
x = (noninversion(x1, y1)[[1]])^3; y = (noninversion(x1, y1)[[2]])^3
normality_evaluation(x[x<max(x)], y)

#the square root transformation
x = sqrt(noninversion(x1, y1)[[1]]); y = sqrt(noninversion(x1, y1)[[2]])
normality_evaluation(x, y)

#the natural logarithm transformation (reflected distribution)
x = -log(inversion(x1, y1)[[1]]); y = -log(inversion(x1, y1)[[2]])
normality_evaluation(x, y)

#the inverse transformation (reflected distribution)
x = 1/(inversion(x1, y1)[[1]]); y = 1/(inversion(x1, y1)[[2]])
normality_evaluation(x[x<max(x)], y)

#Addressing positive skew----------------------------------------------------------

#the squared case (reflected distribution)
x = (inversion(x1, y1)[[1]])^2; y = (inversion(x1, y1)[[2]])^2
normality_evaluation(x, y)

#the cubed case (reflected distribution)
x = (inversion(x1, y1)[[1]])^3; y = (inversion(x1, y1)[[2]])^3
normality_evaluation(x, y)

#the square root transformation (reflected distribution)
x = sqrt(inversion(x1, y1)[[1]]); y = sqrt(inversion(x1, y1)[[2]])
normality_evaluation(x, y)

#the natural logarithm transformation
x = log(noninversion(x1, y1)[[1]]); y = log(noninversion(x1, y1)[[2]])
normality_evaluation(x, y)

#the inverse transformation
x = 1 - (1/(noninversion(x1, y1)[[1]])); y = 1 -(1/(noninversion(x1, y1)[[2]]))
normality_evaluation(x, y)

#Using transformations specific to certain data ranges-----------------------------

#the probit transformation (data between 0 and 1)
x = probit(x1); y = probit(y1)
normality_evaluation(x, y)

#the logit transformation (data between 0 and 1)
x = logit(x1); y = logit(y1)
normality_evaluation(x, y)
